# Supplementary material for: The path of pre-ribosomes through the nuclear pore complex revealed by electron tomography
Source: Nat Commun. 2019 Jan 30;10:497. doi: 10.1038/s41467-019-08342-7 (PMC6353910; doi:10.1038/s41467-019-08342-7)
Supplement: Supplementary file 3 — Source Data [file 41467_2019_8342_MOESM3_ESM.xlsx]

## Sheet: Table 2
type of macromolecule	Yeast Strain	circularity	Feret diameter
nuclear particles	rpb1-1	0.844	14.3224
		0.761	19.3192
		0.892	16.2584
		0.923	13.796
		0.722	19.8592
		0.705	16.2584
		0.695	21.3968
		0.877	16.2584
		0.761	15.9632
		0.708	23.108
		0.729	16.5808
		0.724	18.3944
		0.731	16.612
		0.914	15.696
		0.661	23.1992
		0.944	14.5424
		0.63	22.552
		0.811	18.308
		0.882	15.696
		0.971	13.9864
		0.659	23.1992
		0.777	15.6624
		0.7	21.1736
		0.681	22.5752
		0.831	17.4504
		0.615	18.9048
		0.717	18.9048
		0.685	16.0952
		0.712	17.1136
		0.791	17.1136
		0.743	21.1736
		0.852	14.8304
		0.609	21.1984
		0.758	19.9656
		0.701	20.6936
		0.834	16.0952
		0.68	18.9048
		0.679	16.2584
		0.822	15.424
		0.824	15.424
		0.885	13.9864
		0.818	15.696
		0.781	16.5808
		0.873	13.9864
		0.701	21.1736
		0.72	22.1976
		0.64	21.6184
		0.787	17.5112
		0.641	24.0936
		0.853	15.424
		0.942	15.6624
		0.657	20.6936
		1	12.884
		0.798	18.192
		0.855	15.6624
		0.616	18.9608
		0.801	16.2584
		0.805	15.696
		0.755	18.9608
		0.989	13.9864
		0.83	19.6456
		0.996	13.4072
		0.79	19.9656
		0.692	18.2208
		0.718	20.2808
		0.703	20.6936
		0.92	16.0952
		0.885	16.5808
		0.735	23.4712
		0.724	18.764
		0.628	23.448
		0.748	19.7792
		0.691	24.268
		0.7	20.488
		0.616	21.9824
		0.774	16.612
		0.608	25.04
		0.803	18.308
		0.798	19.1272
		0.656	19.9656
		0.77	18.5376
		0.848	17.2368
		0.878	16.7392
		0.755	19.4016
		0.609	21.4712
		0.733	20.5656
		0.621	22.0064
		0.733	20.4104
		0.675	23.4936
		0.851	19.1272
		0.717	19.9656
		0.833	18.9608
		0.601	21.6912
		0.704	24.0936
		0.807	19.7528
		0.682	21.8128
		0.797	22.1976
		0.609	23.448
		0.869	17.9584
		0.619	23.6728
		0.629	21.6184
		0.767	21.1984
		0.903	16.5808
		0.833	16.7392
		0.735	17.9584
		0.878	16.5808
		0.882	14.8304
		0.64	18.9608
		0.872	16.2584
		0.84	22.5752
		0.609	20.9728
		0.845	17.9872
		0.737	18.764
		0.71	28.8104
		0.716	26.3368
		0.608	25.3968
		0.888	15.696
		0.886	15.424
		0.651	22.8312
		0.846	20.2024
		0.661	19.8592
		0.744	20.8208
		0.685	22.1496
		0.832	20.5656
		0.602	25.04
		0.856	17.4808
		0.746	20.8208
		0.818	17.2368
		0.914	16.2584
		0.718	20.2808
		0.703	20.6936
		0.92	16.0952
		0.885	16.5808
		0.735	23.4712
		0.724	18.764
		0.628	23.448
		0.748	19.7792
		0.691	24.268
		0.7	20.488
		0.616	21.9824
		0.774	16.612
		0.608	25.04
		0.803	18.308
		0.798	19.1272
		0.656	19.9656
		0.77	18.5376
		0.848	17.2368
		0.878	16.7392
		0.755	19.4016
		0.609	21.4712
		0.733	20.5656
		0.621	22.0064
		0.733	20.4104
		0.675	23.4936
		0.851	19.1272
		0.717	19.9656
		0.833	18.9608
		0.601	21.6912
		0.704	24.0936
		0.807	19.7528
		0.682	21.8128
		0.797	22.1976
		0.609	23.448
		0.869	17.9584
		0.619	23.6728
		0.629	21.6184
		0.767	21.1984
		0.903	16.5808
		0.833	16.7392
		0.735	17.9584
		0.878	16.5808
		0.882	14.8304
		0.64	18.9608
		0.872	16.2584
		0.84	22.5752
		0.609	20.9728
		0.845	17.9872
		0.737	18.764
		0.71	28.8104
		0.716	26.3368
		0.608	25.3968
		0.888	15.696
		0.886	15.424
		0.651	22.8312
		0.846	20.2024
		0.661	19.8592
		0.744	20.8208
		0.685	22.1496
		0.832	20.5656
		0.602	25.04
		0.856	17.4808
		0.746	20.8208
		0.818	17.2368
		0.914	16.2584
		0.878	13.7192
		0.715	19.9656
		0.742	17.6912
		0.602	16.612
		0.6	18.9048
		0.713	15.696
		0.919	14.2856
		0.712	18.2208
		0.615	15.424
		0.704	19.1272
		0.674	23.3128
		0.612	15.9632
		0.719	16.2584
		0.609	17.1136
		0.745	18.308
		0.903	16.612
		0.66	17.1136
		0.751	14.7224
		0.645	17.9872
		0.774	15.1824
		0.624	20.8208
		0.721	16.5808
		0.741	16.2584
		0.783	15.6624
		0.767	15.7296
		0.764	16.9584
		0.71	16.7392
		0.715	16.2584
		0.759	14.2856
		0.721	16.2584
		0.712	17.225
		0.725	16.889
		0.716	16.214
		0.723	17.532
		0.742	18.247
		0.838	20.0034
		0.75	20.0034
		0.717	20.5344
		0.652	17.5437
		0.693	22.8744
		0.739	23.8626
		0.944	18.0621
		0.871	20.0034
		0.721	22.8069
		0.973	16.1748
		0.618	20.5344
		0.862	17.5437
		0.854	20.5344
		0.627	23.6025
		0.629	27.2565
		0.883	18.0031
		0.651	24.6637
		0.887	16.102
		0.736	17.0059
		0.681	25.5085
		0.774	19.5307
		0.698	19.0787
		0.907	21.4763
		0.77	14.9793
		0.645	20.22
		0.703	17.4808
		0.809	14.3224
		0.631	22.0784
		0.611	18.5376
		0.658	14.7224
		0.643	15.6624
		0.767	14.8304
		0.745	17.5112
		0.625	18.3944
		0.723	16.612
		0.663	20.5656
nuclear particles	MNY8 (crm1T539C)	0.834	18.456
		0.683	19.764
		0.831	17.366
		0.661	21.578
		0.794	17.002
		0.765	17.897
		0.782	17.366
		0.69	20.156
		0.665	22.15
		0.714	17.41
		0.706	18.583
		0.705	21.287
		0.657	23.352
		0.671	19.08
		0.72	17.678
		0.747	18.2
		0.749	17.897
		0.79	18.456
		0.757	23.251
		0.729	18.028
		0.789	18.2
		0.718	21.83
		0.661	18.456
		0.659	19.08
		0.816	17.002
		0.677	19.764
		0.791	17.766
		0.658	17.897
		0.775	20.804
		0.794	17.366
		0.755	18.456
		0.717	18.456
		0.844	18.583
		0.693	19.566
		0.804	20.691
		0.871	17.766
		0.693	17.897
		0.699	18.028
		0.778	21.866
		0.862	18.583
		0.755	16.008
		0.735	19.764
		0.789	19.566
		0.672	19.764
		0.825	18.75
		0.673	22.535
		0.678	19.526
		0.684	19.526
		0.693	17.766
		0.764	20.349
		0.66	20.502
		0.769	20.502
		0.703	19.764
		0.726	17.678
		0.74	20.194
		0.67	19.039
		0.748	17.766
		0.627	20.156
		0.604	21.25
		0.842	17.366
		0.87	19.764
		0.846	19.405
		0.922	17.002
		0.617	21.83
		0.707	19.526
		0.726	18.028
		0.821	22.15
		0.74	22.981
		0.664	21.866
		0.91	17.41
		0.838	16.771
		0.705	17.002
		0.705	20.954
		0.737	20.502
		0.836	18.2
		0.613	23.049
		0.63	22.256
		0.705	18.916
		0.932	17.366
		0.72	20.691
		0.821	21.25
		0.776	18.583
		0.766	20.194
		0.636	18.2
		0.75	17.41
		0.775	20.156
		0.683	21.287
		0.703	24.044
		0.842	17.366
		0.866	16.771
		0.811	19.764
		0.912	15.662
		0.786	17.897
		0.744	17.366
		0.817	17.897
		0.853	20.349
		0.674	22.947
		0.845	17.002
		0.85	18.583
		0.894	17.897
		0.915	19.039
		0.766	18.583
		0.851	17.366
		0.713	18.75
		0.936	18.75
		0.849	20.691
		0.813	19.566
		0.704	21.866
		0.893	18.2
		0.745	21.506
		0.632	20.804
		0.69	20.349
		0.747	18.583
		0.812	19.764
		0.714	18.583
		0.813	17.41
		0.88	17.897
		0.74	17.897
		0.871	17.678
		0.697	21.287
		0.699	19.764
		0.912	17.897
		0.782	18.75
		0.916	16.25
		0.67	19.526
		0.814	16.008
		0.725	21.36
		0.611	18.456
		0.703	17.366
		0.88	16.817
		0.826	17.41
		0.851	17.41
		0.825	15.104
		0.953	18.75
		0.915	19.526
		0.738	20.954
		0.888	17.002
		0.809	20.194
		0.75	22.115
		0.703	20.691
		0.706	20.804
		0.907	19.764
		0.929	18.028
		0.79	20.156
		0.882	14.577
		0.936	18.75
		0.63	20.691
		0.778	21.506
		0.617	20.954
		0.712	22.256
		0.769	21.506
		0.627	22.361
		0.781	20.502
		0.78	19.764
		0.654	17.41
		0.716	18.456
		0.635	20.502
		0.915	17.41
		0.675	21.83
		0.723	18.028
		0.7	20.954
		0.64	20.194
		0.622	21.506
		0.617	19.764
		0.831	18.456
		0.665	17.766
		0.613	20.691
		0.912	17.897
		0.674	21.25
		0.677	19.566
		0.611	22.981
		0.669	17.766
		0.634	23.049
		0.722	17.897
		0.787	19.405
		0.693	19.764
		0.807	17.002
		0.699	20.502
		0.616	21.36
		0.605	26.28
		0.799	20.616
		0.888	19.08
		0.649	20.616
		0.767	18.028
		0.803	15.258
		0.646	20.691
		0.606	20.349
		0.739	20.194
		0.76	22.361
		0.647	21.36
		0.651	21.36
		0.662	20.156
		0.707	18.456
		0.658	18.916
		0.752	18.583
		0.899	19.08
		0.643	17.897
		0.626	16.817
		0.632	19.764
		0.77	18.916
		0.651	19.08
		0.621	23.049
		0.718	22.535
		0.721	19.566
		0.759	17.897
		0.799	18.75
		0.64	20.349
		0.925	18.456
		0.694	17.002
		0.796	16.771
		0.69	20.804
		0.751	17.366
		0.625	20.804
		0.674	19.566
		0.788	18.583
		0.842	18.75
		0.704	21.866
		0.808	16.298
		0.729	17.897
		0.857	17.002
		0.8	18.456
		0.643	21.25
		0.606	19.121
		0.78	18.028
		0.633	18.028
		0.766	20.616
		0.789	17.41
		0.622	20.691
		0.69	20.194
		0.747	20.691
		0.831	19.405
		0.677	17.766
		0.768	19.526
		0.834	18.583
		0.602	18.2
		0.798	17.545
		0.64	21.83
		0.769	17.897
		0.738	22.535
		0.669	20.194
		0.882	20.616
		0.629	17.002
		0.837	18.456
		0.689	20.691
		0.77	17.366
		0.834	18.75
		0.619	18.75
		0.71	18.75
		0.775	19.405
		0.609	17.366
		0.835	17.41
		0.79	19.039
		0.845	19.764
		0.711	20.616
		0.882	16.298
		0.741	18.028
		0.714	20.954
		0.609	20.194
		0.686	17.366
		0.833	17.766
		0.787	19.566
		0.771	19.566
		0.88	17.41
		0.77	17.366
		0.704	22.535
		0.654	18.75
		0.748	16.298
		0.892	16.771
		0.791	14.252
		0.632	20.691
		0.724	22.15
		0.697	18.028
		0.69	17.766
		0.735	17.897
		0.692	23.049
		0.75	17.678
		0.603	20.349
		0.765	18.456
		0.712	18.456
		0.77	17.002
		0.643	21.578
		0.837	19.566
		0.634	20.616
		0.674	19.08
		0.645	21.397
		0.66	21.287
		0.739	18.583
		0.838	17.002
		0.695	19.566
		0.664	21.866
		0.825	18.583
		0.807	19.764
		0.65	22.256
		0.629	19.566
		0.791	18.028
		0.64	21.578
		0.614	22.115
		0.616	23.585
		0.77	19.764
		0.73	18.456
		0.895	14.577
		0.634	21.25
		0.683	21.25
		0.844	18.028
		0.825	19.526
		0.698	21.251
		0.785	19.764
		0.761	18.456
		0.836	21.36
		0.848	17.766
		0.703	19.039
		0.831	17.002
		0.631	23.585
		0.883	19.405
		0.873	18.028
nuclear particles	nmd3-2ts	0.919	17.088
		0.974	17.205
		0.937	18.439
		0.758	20.881
		0.929	17.889
		0.832	20
		0.867	18.868
		0.988	17.889
		0.647	20.591
		0.861	22.627
		0.907	17.889
		0.968	17.205
		0.981	14.422
		0.867	17.088
		0.673	20
		0.968	17.205
		0.82	18.974
		0.986	15.232
		0.641	17.088
		0.846	21.26
		0.731	21.541
		0.848	18.439
		0.63	21.633
		0.786	18.974
		0.991	16.125
		0.699	21.541
		0.924	17.205
		0.827	22.361
		0.772	17.889
		0.965	16.125
		0.786	18.974
		0.707	22.804
		0.747	22.804
		0.991	16.125
		0.784	17.889
		0.956	19.698
		0.821	16.971
		0.65	22.804
		0.676	18.439
		0.76	17.889
		0.766	21.633
		0.873	22.361
		0.881	18.868
		0.974	18.439
		0.933	22.361
		0.83	22.627
		0.965	16.125
		0.657	20.591
		0.954	15.232
		0.764	20.396
		0.858	18.868
		0.794	22.361
		0.897	18.439
		0.83	18.868
		0.984	16.125
		0.815	20
		0.828	20
		0.846	18.868
		0.91	17.205
		0.806	20.881
		0.991	17.205
		0.867	16.125
		0.71	17.889
		0.713	22.804
		0.867	16.971
		0.738	21.633
		0.786	18.439
		0.965	17.205
		0.887	15.232
		0.929	17.889
		0.846	16.125
		0.991	16.971
		0.947	18.974
		0.936	16.971
		0.897	19.799
		0.957	20
		0.947	16.125
		0.792	22.361
		0.842	17.088
		0.993	14.422
		0.974	17.889
		0.697	18.868
		0.699	20.881
		0.948	18.439
		0.699	22.361
		0.677	20
		0.794	22.627
		0.866	21.633
		0.949	18.868
		0.924	17.889
		0.702	19.698
		0.924	17.205
		0.936	20.591
		0.898	18.439
		0.917	17.889
		0.906	20
		0.843	16.125
		0.857	20
		0.866	20
		0.91	15.232
		0.856	15.62
		0.829	17.205
		0.605	20.591
		0.692	22.804
		0.738	20.591
		0.624	23.324
		0.993	17.62
		0.91	17.205
		0.77	20.591
		0.726	20.591
		0.896	16.125
		0.953	17.889
		0.957	19.698
		0.943	16.971
		0.825	16.492
		0.683	22.627
		0.96	16.125
		0.943	18.974
		0.909	18.974
		0.758	22.804
		0.747	20
		0.991	16.125
		0.943	17.205
		0.996	17.889
		0.794	22.804
		0.974	16.492
		0.923	18.439
		0.744	20.591
		0.932	15.232
		0.841	21.541
		0.755	21.633
		0.857	17.205
		0.967	15.62
		0.726	20
		0.925	18.868
		0.803	19.698
		0.842	17.205
		0.857	19.698
		0.803	18.868
		0.948	20
		0.878	17.205
		0.897	17.088
		0.703	16.125
		0.971	18.439
		0.947	17.889
		0.764	22.804
		0.865	20.591
		0.969	18.974
		0.876	17.205
		0.929	18.868
		0.812	21.633
		0.764	22.804
		0.991	16.125
		0.866	20.591
		0.953	17.889
		0.743	22.361
		0.929	17.205
		0.848	18.439
		0.655	19.698
		0.843	20
		0.838	16.492
		0.877	17.088
		0.815	19.698
		0.741	21.633
		0.762	20
		0.947	17.088
		0.838	17.205
		0.836	16.492
		0.889	17.088
		0.717	22.804
		0.665	20.881
		0.772	20
		0.927	18.974
		0.613	27.857
		0.948	17.205
		0.952	15.62
		0.695	21.541
		0.629	21.541
		0.907	16.125
		0.857	18.868
		0.928	20
		0.877	17.088
		0.774	16.492
		0.847	19.698
		0.929	16.125
		0.947	18.974
		0.996	16.125
		0.903	18.974
		0.676	20.591
		0.992	18.974
		0.811	21.541
		0.947	18.974
		0.984	17.205
		0.972	17.205
		0.834	22.804
		0.994	17.205
		0.81	18.439
		0.925	20.396
		0.848	17.205
		0.743	18.439
		0.871	18.868
		0.949	18.974
		0.714	19.698
		0.867	21.26
		0.782	22.361
		0.827	22.804
		0.747	18.439
		0.794	20
		0.936	17.889
		0.887	20
		0.932	15.62
		0.819	17.205
		0.83	22.804
		0.913	18.868
		0.724	21.633
nucleolar particles	NOY505 (WT)	0.75	16.689
		0.68	22.4
		0.69	19.296
		0.71	18.023
		0.731	17.574
		0.698	17.051
		0.737	17.748
		0.668	17.233
		0.658	21.13
		0.725	18.46
		0.696	19.179
		0.725	18.659
		0.699	16.799
		0.755	19.093
		0.698	17.041
		0.773	22.7
		0.655	19.253
		0.724	22.29
		0.625	16.204
		0.724	18.834
		0.773	21.188
		0.772	24.496
		0.708	18.023
		0.683	21.39
		0.763	18.659
		0.832	17.794
		0.699	18.427
		0.755	22.391
		0.748	18.899
		0.792	18.823
		0.78	17.41
		0.661	17.48
		0.801	18.604
		0.761	21.769
		0.676	20.659
		0.876	17.221
		0.846	17.233
		0.799	19.994
		0.778	17.469
		0.826	17.213
		0.782	16.404
		0.789	20.837
		0.856	15.585
		0.688	16.896
		0.653	16.191
		0.755	19.538
		0.825	17.748
		0.748	21.732
		0.702	20.768
		0.825	19.093
		0.66	17.041
		0.698	17.173
		0.683	22.041
		0.692	22.978
		0.635	19.994
		0.717	19.58
		0.685	17.594
		0.741	23.182
		0.754	17.292
		0.687	22.509
		0.762	23.533
		0.759	22.978
		0.675	17.69
		0.725	19.716
		0.829	17.982
		0.782	18.823
		0.65	22.354
		0.698	24.328
		0.687	18.736
		0.758	19.591
		0.759	16.615
		0.741	19.538
		0.71	18.692
		0.652	18.91
		0.725	23.076
		0.659	15.69
		0.711	18.023
		0.682	18.834
		0.699	16.392
		0.687	17.807
		0.728	19.768
		0.608	18.823
		0.678	19.029
		0.699	16.392
		0.631	18.996
		0.705	21.504
		0.687	20.239
		0.775	17.285
		0.663	16.799
		0.861	19.211
		0.858	18.304
		0.852	16.404
		0.798	18.023
		0.698	16.038
		0.689	16.615
		0.687	26.804
		0.699	16.799
		0.652	17.574
		0.684	16.038
		0.742	21.798
		0.609	21.845
		0.755	16.404
		0.601	17.41
		0.773	21.11
		0.607	17.382
		0.724	18.105
		0.724	17.941
		0.735	19.716
ribosomes	NOY505 (WT)	0.825	21.313
		0.742	17.233
		0.782	19.702
		0.714	19.716
		0.645	19.632
		0.91	21.221
		0.764	20.639
		0.603	23.296
		0.709	18.899
		0.617	19.349
		0.747	20.239
		0.664	19.632
		0.677	17.782
		0.65	19.768
		0.625	18.472
		0.847	20.086
		0.699	17.574
		0.646	17.782
		0.617	18.472
		0.747	22.844
		0.849	18.023
		0.754	19.782
		0.674	20.086
		0.678	19.538
		0.662	18.996
		0.641	20.679
		0.731	19.716
		0.69	18.823
		0.652	18.823
		0.766	20.239
		0.711	19.496
		0.825	20.61
		0.693	20.086
		0.653	20.096
		0.818	18.692
		0.645	19.2
		0.835	18.46
		0.838	18.338
		0.705	17.173
		0.78	17.233
		0.73	17.41
		0.712	21.769
		0.696	18.304
		0.646	23.182
		0.686	20.679
		0.814	17.574
		0.607	17.782
		0.802	18.023
		0.623	22.068
		0.816	17.386
		0.878	18.304
		0.6	17.931
		0.849	19.538
		0.811	18.215
		0.76	20.34
		0.681	24.853
		0.796	18.604
		0.809	17.005
		0.69	18.023
		0.76	18.91
		0.673	20.42
		0.675	22.391
		0.786	19.093
		0.818	17.233
		0.852	18.113
		0.6	21.466
		0.78	22.29
		0.668	18.834
		0.63	21.188
		0.696	24.496
		0.806	18.023
		0.708	21.39
		0.785	18.659
		0.881	17.794
		0.834	18.427
		0.677	22.391
		0.747	18.899
		0.846	18.823
		0.876	17.41
		0.681	17.48
		0.836	18.604
		0.676	21.769
		0.75	20.659
		0.754	17.221
		0.876	21.197
		0.778	17.292
		0.644	18.023
		0.624	22.682
		0.633	24.729
		0.688	21.275
		0.653	20.41
		0.627	19.041
		0.619	18.192
		0.755	21.994
		0.626	19.58
		0.68	18.637
		0.619	18.834
		0.643	19.881
		0.647	24.454
		0.627	21.514
		0.611	17.173
		0.717	17.748
		0.774	20.34
		0.695	19.253
		0.695	18.113
		0.664	18.338
		0.786	21.457
		0.69	20.896
		0.605	21.514
		0.823	21.275
		0.831	17.041
		0.741	21.275
		0.694	23.611
		0.686	18.899
		0.752	25.221
		0.627	20.045
		0.635	17.794
		0.797	18.692
		0.623	16.64
		0.808	18.834
		0.822	18.113
		0.685	19.317
		0.719	22.041
		0.78	18.736
		0.637	21.873
		0.728	19.933
		0.656	19.253
		0.788	23.076
		0.852	18.215
		0.756	23.182
		0.758	22.216
		0.818	18.304
		0.835	21.457
		0.628	17.233
		0.683	20.639
		0.776	17.077
		0.697	17.233
		0.77	19.317
		0.761	21.891
		0.847	23.472
		0.763	20.404
		0.796	20.61
		0.793	19.58
		0.668	21.689
		0.768	17.221
		0.689	17.574
		0.827	22.7
		0.665	21.052
		0.786	20.896
		0.733	20.329
		0.651	16.689
		0.728	19.507
		0.645	24.729
		0.673	19.37
		0.767	20.239
		0.794	17.794
		0.777	16.689
		0.814	20.004
		0.668	20.49
		0.658	20.239
		0.827	20.086
		0.707	21.197
		0.707	22.096
		0.673	17.851
		0.806	18.46
		0.809	19.768
		0.66	19.029
		0.778	18.125
		0.87	18.692
		0.67	23.611
		0.668	20.817
		0.842	19.433
		0.796	23.199
		0.74	24.993
		0.758	21.514
		0.696	19.58
		0.773	20.208
		0.796	21.845
		0.705	20.096
		0.745	21.845
		0.646	18.472
		0.805	18.327
		0.743	18.46
		0.805	20.49
		0.766	18.604
		0.707	19.093
		0.853	18.604
		0.705	21.13
		0.632	21.39
		0.789	23.809
		0.655	21.11
		0.744	19.093
		0.887	19.538
		0.808	19.85
		0.751	18.068
		0.876	23.749
		0.811	20.045
		0.753	19.591
		0.686	17.782
		0.647	20.239
		0.776	17.41
		0.797	18.023
		0.621	19.029
		0.877	18.823
		0.693	21.275
		0.662	17.828
		0.723	17.233
		0.678	21.39
		0.668	18.659
		0.766	18.659
		0.753	20.239
		0.696	20.847
		0.772	21.91
		0.652	23.784
		0.767	21.769
		0.863	19.211
		0.665	19.716
		0.87	20.208
		0.724	21.052
		0.801	21.457
		0.772	21.466
		0.618	18.953
		0.609	16.317
		0.751	18.659
		0.791	20.896
		0.848	21.59
		0.823	18.823
		0.789	17.48
		0.615	20.239
		0.776	23.912
		0.708	20.239
		0.834	17.851
		0.607	23.689
		0.603	20.086
		0.674	24.126
		0.861	21.11
		0.713	23.472
		0.775	19.2
		0.622	19.349
		0.856	25.989
		0.688	21.656
		0.653	17.702
		0.627	22.216
		0.619	19.757
		0.755	21.514
		0.626	19.253
		0.68	18.823
		0.652	20.679
		0.619	22.262
		0.647	18.034
		0.632	17.748
		0.611	20.896
		0.717	20.239
		0.726	21.303
		0.774	18.192
		0.695	17.574
		0.695	17.931
		0.661	18.46
		0.786	20.086
		0.69	20.42
		0.605	21.994
		0.823	18.427
		0.831	21.741
		0.741	21.317
		0.694	19.799
		0.686	21.994
		0.765	20.61
		0.752	17.041
		0.627	17.005
		0.668	18.215
		0.635	19.632
		0.797	21.941
		0.623	22.077
		0.808	17.041
		0.822	17.233
		0.685	19.768
		0.652	18.338
		0.719	18.338
		0.731	22.942
		0.802	17.609
		0.78	18.203
		0.661	18.953
		0.659	23.27
		0.637	20.964
		0.728	19.093
		0.656	18.068
		0.788	23.758
		0.852	22.189
		0.881	20.828
		0.756	17.48
		0.758	22.29
		0.734	19.465
		0.689	20.233
		0.818	21.702
		0.835	18.304
		0.628	19.538
		0.627	18.327
		0.683	20.49
		0.776	18.91
		0.697	21.59
		0.77	24.058
		0.761	21.13
		0.791	21.077
		0.856	20.574
		0.688	18.91
		0.653	17.233
		0.627	20.768
		0.619	18.203
		0.755	20.34
		0.626	20.994
		0.68	20.208
		0.652	20.847
		0.619	19.871
		0.643	22.4
		0.647	25.034
		0.632	23.076
		0.627	22.7
		0.611	19.253
		0.717	20.61
		0.726	19.029
		0.774	19.716
		0.695	19.591
		0.695	20.799
		0.664	20.035
		0.661	19.093
		0.786	18.034
		0.69	22.7
		0.605	21.077
		0.831	20.609
		0.741	18.023
		0.694	18.068
		0.686	17.931
		0.765	17.41
		0.627	23.611
		0.668	20.61
		0.623	22.068
		0.822	17.782
		0.685	19.881
		0.652	23.749
		0.719	18.327
		0.731	21.39
		0.802	22.915
		0.78	20.41
		0.661	19.465
		0.659	19.041
		0.637	20.61
		0.728	21.798
		0.656	19.496
		0.788	18.427
		0.852	18.215
		0.881	18.304
		0.756	21.59
		0.758	18.46
		0.734	19.465
		0.689	19.173
		0.818	21.748
		0.835	18.56
		0.628	19.851
		0.627	17.851
		0.683	20.086
		0.776	19.2
		0.697	21.313
		0.77	19.029
		0.761	17.851
		0.791	19.933
		0.728	20.045
		0.656	21.221
		0.788	19.994
		0.852	19.465
		0.881	17.233
		0.756	21.891
		0.758	20.086
		0.734	18.427
Large Cargoes in NPC	NOY505+OGP103	0.79	19.2
		0.82	18.6
		0.78	16.9
		0.81	17.8
		0.77	18.8
		0.79	18.9
		0.7	17.9
		0.65	20.1
		0.81	17.5
		0.78	19.3
		0.77	18.5
		0.89	18.6
		0.84	19.1
		0.74	18.2
		0.75	17.8
		0.67	19.5
		0.78	19.6
		0.8	18.7
		0.85	19.1
		0.81	19.6
		0.66	18.2
		0.87	18.1
		0.6	19.6
		0.83	18.2
		0.9	20.2
		0.93	19.2
		0.74	17.5
		0.89	17.1
		0.81	19.5
		0.83	19.1
		0.82	17.2
		0.816	19.8
		0.901	16.8
		0.821	17.6
		0.92	20.6
		0.92	21.39
		0.84	20.75
		0.856	17.59
		0.71	20.91
		0.913	17.17
		0.77	18.98
		0.79	20.3
		0.74	20.53
		0.93	19.42
		0.83	18.22
		0.87	18.3
		0.77	20.7

## Sheet: Figure 3 & Sup_Table 1
	Yeast Strain	File name	number of particles	Surface (µm2)	Density per µm2
nucleoplasm	NOY505	NOY505-tomo1	29	0.36	80.5556
		NOY505-tomo2	22	0.226576	97.0977
		NOY505-tomo3	17	0.162409	104.674
		NOY505-tomo4	23	0.36	63.8889
		NOY505-tomo5	27	0.36	75
		NOY505-tomo6	25	0.36	69.4444
		NOY505-tomo7	26	0.36	72.2222
		NOY505-tomo8	15	0.225625	66.482
		NOY505-tomo9	7	0.1024	68.3594
		NOY505-tomo10	20	0.4096	48.8281
		NOY505-tomo11	26	0.4096	63.4766
		NOY505-tomo12	35	0.4096	85.4492
		NOY505-tomo13	34	0.408321	83.2678
		NOY505-tomo14	29	0.4096	70.8008
nucleoplasm	MNY8 + LMB	MNY8-tomo1	50	0.381924	130.916
		MNY8-tomo2	42	0.2025	207.407
		MNY8-tomo3	50	0.335241	149.146
		MNY8-tomo4	49	0.36	136.111
		MNY8-tomo5	70	0.357604	195.747
		MNY8-tomo6	73	0.36	202.778
		MNY8-tomo7	71	0.354025	200.551
		MNY8-tomo8	76	0.36	211.111
		MNY8-tomo9	71	0.36	197.222
nucleoplasm	rpb1-1 37°c	rpb1-tomo1	64	0.7921	80.7979
		rpb1-tomo2	65	0.8836	73.5627
		rpb1-tomo3	24	0.7225	33.218
		rpb1-tomo4	9	0.143641	62.6562
		rpb1-tomo5	13	0.264196	49.2059
		rpb1-tomo6	12	0.170569	70.3528
		rpb1-tomo7	14	0.203401	68.8296
		rpb1-tomo8	14	0.1521	92.0447
		rpb1-tomo9	11	0.138384	79.489
nucleoplasm	rrn3-8 30°c	rrn3-tomo1	19	0.258064	73.6251
		rrn3-tomo2	19	0.262144	72.4792
		rrn3-tomo3	24	0.262144	91.5527
		rrn3-tomo4	13	0.258064	50.3751
		rrn3-tomo5	22	0.262144	83.9233
		rrn3-tomo6	18	0.262144	68.6646
		rrn3-tomo7	18	0.318096	56.5867
		rrn3-tomo8	21	0.262144	80.1086
		rrn3-tomo9	19	0.2025	93.8272
		rrn3-tomo10	11	0.2209	49.7963
nucleoplasm	rrn3-8 37°c	rrn3_37_tomo1	3	0.1024	29.2969
		rrn3_37_tomo2	3	0.1024	29.2969
		rrn3_37_tomo3	6	0.1024	58.5938
		rrn3_37_tomo4	5	0.102913	48.5849
		rrn3_37_tomo5	4	0.1024	39.0625
		rrn3_37_tomo6	4	0.1024	39.0625
		rrn3_37_tomo7	7	0.104976	66.6819
		rrn3_37_tomo8	6	0.102913	58.3019
		rrn3_37_tomo9	4	0.103427	38.6748
		rrn3_37_tomo10	6	0.1024	58.5938
nucleoplasm	nmd3-2 37°c	nmd3_37_tomo1	18	0.155236	115.952
		nmd3_37_tomo2	20	0.155236	128.836
		nmd3_37_tomo3	18	0.156792	114.802
		nmd3_37_tomo4	26	0.156792	165.825
		nmd3_37_tomo5	20	0.156792	127.557
		nmd3_37_tomo6	16	0.156792	102.046
		nmd3_37_tomo7	30	0.155236	193.254
		nmd3_37_tomo8	26	0.155236	167.487
		nmd3_37_tomo9	15	0.155236	96.6271
		nmd3_37_tomo10	14	0.155236	90.1853
		nmd3_37_tomo11	20	0.155236	128.836
		nmd3_37_tomo12	17	0.155236	109.511
		nmd3_37_tomo13	27	0.155236	173.929
		nmd3_37_tomo14	29	0.155236	186.812
		nmd3_37_tomo15	29	0.155236	186.812
		nmd3_37_tomo16	30	0.155236	193.254
		nmd3_37_tomo17	21	0.156792	133.935
		nmd3_37_tomo18	26	0.156792	165.825
nucleoplasm	nmd3-2 30°c	nmd3_30_tomo1	11	0.155236	70.8599
		nmd3_30_tomo2	13	0.155236	83.7435
		nmd3_30_tomo3	10	0.155236	64.418
		nmd3_30_tomo4	12	0.155236	77.3017
		nmd3_30_tomo5	15	0.155236	96.6271
		nmd3_30_tomo6	17	0.155236	109.511
		nmd3_30_tomo7	14	0.155236	90.1853
		nmd3_30_tomo8	12	0.155236	77.3017
		nmd3_30_tomo9	9	0.155236	57.9762
		nmd3_30_tomo10	14	0.155236	90.1853
		nmd3_30_tomo11	11	0.155236	70.8599
		nmd3_30_tomo12	12	0.124609	96.3012
		nmd3_30_tomo13	8	0.155236	51.5344
		nmd3_30_tomo14	10	0.155236	64.418
		nmd3_30_tomo15	10	0.188463	53.0608
		nmd3_30_tomo16	8	0.188463	42.4487
		nmd3_30_tomo17	8	0.1156	69.2042
		nmd3_30_tomo18	10	0.1156	86.5052
		nmd3_30_tomo19	9	0.155236	57.9762
		nmd3_30_tomo20	11	0.155236	70.8599
cytoplasm	rrn3-8 37°c	rrn3_37_tomo1	44	0.13101	335.852
		rrn3_37_tomo2	76	0.158852	478.433
		rrn3_37_tomo3	54	0.133349	404.952
		rrn3_37_tomo4	32	0.04156	769.971
		rrn3_37_tomo5	34	0.052415	648.669
		rrn3_37_tomo6	32	0.050668	631.562
		rrn3_37_tomo7	67	0.141388	473.873
		rrn3_37_tomo8	43	0.078654	546.698
		rrn3_37_tomo9	65	0.146286	444.335
		rrn3_37_tomo10	45	0.12166	369.883
		rrn3_37_tomo11	26	0.064784	401.334
		rrn3_37_tomo12	39	0.06481	601.759
		rrn3_37_tomo13	50	0.132986	375.979
		rrn3_37_tomo14	48	0.107883	444.926
		rrn3_37_tomo15	57	0.122064	466.968
		rrn3_37_tomo16	50	0.111517	448.362
		rrn3_37_tomo17	87	0.198328	438.667
cytoplasm	rrn3-8 30°c	rrn3_tomo1	99	0.122804	806.163
		rrn3_tomo2	68	0.060214	1129.31
		rrn3_tomo3	50	0.061113	818.157
		rrn3_tomo4	50	0.059126	845.652
		rrn3_tomo5	54	0.095689	564.328
		rrn3_tomo6	57	0.068117	836.796
		rrn3_tomo7	100	0.097289	1027.87
		rrn3_tomo8	76	0.074106	1025.56
		rrn3_tomo9	72	0.104252	690.634
		rrn3_tomo10	86	0.084411	1018.82
		rrn3_tomo11	64	0.075745	844.94
		rrn3_tomo12	99	0.124491	795.238
		rrn3_tomo13	72	0.101216	711.35
		rrn3_tomo14	62	0.075503	821.159
		rrn3_tomo15	82	0.112205	730.805
		rrn3_tomo16	109	0.119572	911.585
		rrn3_tomo17	75	0.115278	650.601
		rrn3_tomo18	112	0.146856	762.652
		rrn3_tomo19	117	0.105655	1107.38
		rrn3_tomo20	125	0.134691	928.05

## Sheet: Figure 5
	Yeast Strain	X	Y
	WT	0.95	-30	The Y axis is oriented from the nucleus to the cytoplasm. Negative Y values correspond to the nuclear side relative to the NPC median plane.
		0.2	-29
		0.9	-26
		1.1	-25
		0.6	-22
		0.05	-21
		0.2	-19
		0.45	-16
		0.55	-16
		1	-16
		0.65	-9
		0.4	-9
		0.8	-8
		0.55	-7
		0.55	-7
		0.65	-4
		0.1	-3
		0.35	0
		0.15	0
		0.35	0
		0.65	0
		0.55	0
		0.8	1.7
		0.3	3
		0.3	3
		0.25	3
		0.65	4
		0.35	4
		0.2	6
		0.9	6
		1.05	8
		0.1	8
		0.65	10
		0.3	15
		5.9	16
		0.375	17
		3.4	17
		4.15	18
		0.6	19
		3.6	24
		10	25
		8.5	25
		1.7	25
		6	26
		10.5	27
		6.75	28
		10	28
		0.85	28
		10	29
		5.45	29
		6.9	41
	nmd3-2 37°c	12	-49
		20	-48
		18	-41
		8	-40
		5	-39
		2	-35
		0.9	-32
		3	-30
		0.75	-20
		0.5	0.5
		1	4
		0.7	6
		0.5	15
		10	28
